# Supplementary material for: Non-Invasive Tear Break-Up Detection with the Kowa DR-1α and Its Relationship to Dry Eye Clinical Severity
Source: Int J Mol Sci. 2022 Nov 25;23(23):14774. doi: 10.3390/ijms232314774 (PMC9737539; doi:10.3390/ijms232314774)
Supplement: Supplementary file 1 [file ijms-23-14774-s001.zip]

Archive with 1 entries (1 files):
- ijms-2020409-supplementary.pdf
